# Supplementary material for: Agrimonia pilosa Ledeb. Ameliorates Hyperglycemia and Hepatic Steatosis in Ovariectomized Rats Fed a High-Fat Diet
Source: Nutrients. 2020 Jun 1;12(6):1631. doi: 10.3390/nu12061631 (PMC7352636; doi:10.3390/nu12061631)
Supplement: Supplementary file 1 [file nutrients-12-01631-s001.zip]

Archive with 3 entries (3 files):
- Supplementary_Table_1.docx
- Supplementary_Table_2.docx
- Supplementary_Table_3.docx
